# Supplementary material for: Epigenomic and Other Evidence for Cannabis-Induced Aging Contextualized in a Synthetic Epidemiologic Overview of Cannabinoid-Related Teratogenesis and Cannabinoid-Related Carcinogenesis
Source: Int J Environ Res Public Health. 2022 Dec 13;19(24):16721. doi: 10.3390/ijerph192416721 (PMC9778714; doi:10.3390/ijerph192416721)
Supplement: Supplementary file 1 [file ijerph-19-16721-s001.zip]

Archive with 4 entries (4 files):
- ijerph-1994175-supplementary/CaEpi.csv
- ijerph-1994175-supplementary/Canc_Epigenom_2.R
- ijerph-1994175-supplementary/Supplementary Material - Cannabis_Aging.pdf
- ijerph-1994175-supplementary/TeratSum.csv
