# Supplementary material for: Epigenomic and Other Evidence for Cannabis-Induced Aging Contextualized in a Synthetic Epidemiologic Overview of Cannabinoid-Related Teratogenesis and Cannabinoid-Related Carcinogenesis
Source: Int J Environ Res Public Health. 2022 Dec 13;19(24):16721. doi: 10.3390/ijerph192416721 (PMC9778714; doi:10.3390/ijerph192416721)
Supplement: Supplementary file 1 [file ijerph-19-16721-s001.zip › ijerph-1994175-supplementary/TeratSum.csv]

System	Target	Annotation	Status	Page	No_Genes	P_Value
Cardiovascular	Cardiovascular	Morphology of CVS	Dependence	321	39	0.001920
Cardiovascular	Cardiovascular	Morphology of CVS	Dependence	324	35	0.002740
Cardiovascular	Cardiovascular	Quantity of cardiomyocytes	Dependence	321	4	0.001960
Cardiovascular	Cardiovascular	Hypoplasia of heart chamber	Dependence	299	7	0.000021
Cardiovascular	Heart	Hypoplasia of the heart	Dependence	288	10	8.83E-08
Cardiovascular	Heart	Hypoplasia of the heart	Dependence	299	7	0.000021
Cardiovascular	Heart	Hypoplasia of the heart ventricle	Dependence	306	6	0.000157
Cardiovascular	Heart	Hypoplasia of trabeulae carnae	Dependence	321	4	0.001960
Cardiovascular	Heart	Cardiogenesis	Dependence	318	26	0.001640
Cardiovascular	Atria	Atrial Morphogensis	Dependence	314	4	0.000855
Cardiovascular	Atria	Morphogensis of Atrial Septum	Dependence	318	3	0.001650
Cardiovascular	Atria	Atrial hypoplasia	Dependence	319	2	0.001770
Cardiovascular	Atria	Abnormal atrial morphology	Dependence	322	6	0.002100
Cardiovascular	Atrioventricular valves	Abnormalities of atrioventricular cushions	Dependence	296	6	9.04E-06
Cardiovascular	Atrioventricular valves	Lack of atrioventricular canal cushion	Dependence	300	4	0.000040
Cardiovascular	Atrioventricular valves	Morphogenesis of AV valve	Dependence	321	3	0.002040
Cardiovascular	Ventricle	Formation of ventricular septum	Dependence	315	7	0.001060
Cardiovascular	Ventricle	Ventricular septal defects, Type 3	Dependence	301	3	0.000051
Cardiovascular	Ventricle	Hypplasia of ventricle	Dependence	306	6	0.000157
Cardiovascular	Ventricle	Ventricular septum formation	Dependence	315	7	0.001060
Neurological	Brain	Glioma	Dependence	284	227	1.39E-07
Neurological	Brain	Brain lesion	Dependence	285	230	1.63E-07
Neurological	Brain	Brain tumour	Dependence	286	228	2.29E-07
Neurological	Brain	Brain size	Dependence	351	6	0.003630
Neurological	Brain	Brain formation	Dependence	356	12	0.006790
Neurological	Brain	Morphology of CNS	Dependence	300	47	0.000037
Neurological	Brain	Forebrain patterning	Withdrawal	333	3	0.000116
Neurological	Neurological	Glioma	Dependence	281	235	5.33E-08
Neurological	Neurological	Glioma	Dependence	284	227	1.39E-07
Neurological	Neurological	Brain lesion	Dependence	285	230	1.63E-07
Neurological	Neurological	Morphology enteric ganglia	Dependence	308	3	2.74E-04
Neurological	Neurological	Morphology of spiral ganglia	Dependence	312	4	0.000615
Neurological	Neurological	Morphology of spiral ganglia	Withdrawal	342	2	0.000720
Neurological	Neurological	Sciatic nerve myelination	Dependence	314	3	0.000777
Neurological	Neurological	Hair cell morphology	Dependence	316	5	0.001190
Neurological	Neurological	Stratum pyramidale morphology	Dependence	316	3	0.001310
Neurological	Cerebrum	Cerebral disorder	Dependence	317	106	0.001350
Neurological	Cerebrum	Development of Cerebral cortex	Withdrawal	351	6	0.004070
Neurological	Cerebrum	Head development	Dependence	304	47	0.000120
Neurological	Cerebrum	Head size	Withdrawal	342	8	0.000741
Neurological	Cerebrum	Viability of cerebral cortex cells	Withdrawal	349	4	0.002780
Neurological	Cerebrum	Movement of cerebral cortex cells	Withdrawal	344	4	0.001200
Neurological	Neurons	Abnormal development of sensory neurons	Dependence	322	7	0.002290
Neurological	Neurons	Neurite growth	Dependence	306	26	0.000155
Neurological	Neurons	Abnormal neuronal morphology	Dependence	306	26	0.000182
Neurological	Neurons	Neuronal growth	Dependence	295	25	0.000014
Neurological	Neurons	Proliferation of neurons	Dependence	296	35	0.000194
Neurological	Neurons	Neuronogenesis	Dependence	299	43	0.000026
Neurological	Neurons	Neuronal Morphology	Dependence	296	35	9.27E-06
Neurological	Neurons	Neuronal development	Dependence	299	43	0.000026
Neurological	Neurons	Neuronal outgrowth	Dependence	298	25	0.000014
Neurological	Neurons	Synapse growth	Dependence	308	27	0.000263
Neurological	Neurons	Axonogenesis	Dependence	318	14	0.001640
Neurological	Neurons	Axon regeneration	Dependence	322	7	0.002170
Neurological	Neurons	Movement of brain cells	Dependence	319	8	0.001740
Neurological	Neurons	Movement of brain cells	Withdrawal	347	5	0.002040
Neurological	Neurons	Neuronogenesis	Withdrawal	349	2	0.003080
Neurological	Neurons	Apoptosis cortical neurons	Withdrawal	356	4	0.006650
Neurological	Neurons	Developmental synapse formation	Dependence	308	15	0.000291
Neurological	Eye	Eye formation	Dependence	302	25	0.000079
Neurological	Eye	Eye formation	Withdrawal	328	15	0.000028
Neurological	Eye	Eye morphology	Dependence	308	18	0.000243
Neurological	Eye	Eye morphology	Withdrawal	334	11	0.000123
Neurological	Eye	Eye morphology - Anterior Segment	Dependence	318	7	0.001630
Neurological	Eye	Eye morphology	Withdrawal	340	9	0.000554
Neurological	Eye	Eye morphogenesis	Dependence	338	5	0.000390
Neurological	Eye	Photoreceptor abnormalities	Withdrawal	340	5	0.000611
Neurological	Eye	Morphogenesis camera type eye	Withdrawal	341	4	0.000689
Neurological	Eye	Morphology of eye cells	Withdrawal	342	6	0.000856
Neurological	Eye	Retinal Photoresponse	Withdrawal	354	2	0.005500
Neurological	Eye	Abnormal Ocular Posterior Segment	Withdrawal	342	2	0.000720
Face	Head	Head development	Dependence	304	47	0.000120
Face	Sensory	Sensory organs	Dependence	306	29	0.000164
Face	Palate	Palate	Withdrawal	358	1	0.007010
Face	Nose	Nose	Withdrawal	343	3	0.001080
Face	Eye	Eye morphology - Anterior Segment	Dependence	318	7	0.001630
Face	Eye	Morphogenesis camera type eye	Withdrawal	341	4	0.000689
Face	Eye	Morphology of eye cells	Withdrawal	342	6	0.000856
Face	Eye	Cornea	Dependence	323	3	0.002470
Face	Eye	Iris Abnormalities	Withdrawal	354	2	0.005500
Face	Eye	Lens	Withdrawal	354	3	0.005510
Face	Eye	Lens	Withdrawal	333	4	0.000092
Face	Ear	Ear	Withdrawal	342	7	0.000804
Face	Ear	Inner ear	Dependence	323	9	0.002470
Face	Ear	Inner ear	Dependence	316	8	0.001650
Face	Ear	Abnormal Morphology of Cochlea	Dependence	324	6	0.002720
Face	Ear	Cochlea	Withdrawal	353	4	0.004870
Face	Ear	Cochlea Duct	Dependence	324	6	0.003620
Face	Ear	Spiral Ganglion	Withdrawal	312	4	0.000720
Face	Ear	Spiral Ganglion - small	Dependence	342	2	0.000720
Face	Ear	Vestibular Ganglion	Withdrawal	318	3	0.000165
Face	Ear	Hair cell morphology disruption	Dependence	316	5	0.001650
Face	Ear	Vestibulocochlear nerve	Withdrawal	344	3	0.001200
General	Embyro	Cell growth	Dependence	295	27	8.20E-06
General	Embyro	Cell growth	Dependence	296	83	0.000011
General	Embyro	Connective tissue growth	Dependence	297	37	0.000012
General	Embyro	Epithelial growth	Dependence	300	30	0.000036
General	Embyro	Embyronic growth	Dependence	305	27	0.001420
General	Embyro	Organismal growth	Dependence	310	39	0.000361
General	Embyro	Morphogensis of embryo	Dependence	310	15	0.003680
General	Embyro	Morphogensis of embryo	Dependence	300	12	0.003580
General	Embyro	Differentiation of embryonic cells	Dependence	316	15	0.001240
General	DNA	DNA transcription	Dependence	298	89	0.000015
General	DNA	RNA transcription	Dependence	312	71	0.000540
General	DNA	DNA transcription	Dependence	314	60	0.000765
General	DNA	Activation endogenous DNA promoter	Dependence	317	49	0.001360
General	DNA	Inhibition endogenous DNA promoter	Withdrawal	338	26	0.000358
General	DNA	Activation endogenous DNA promoter	Withdrawal	357	1	0.007010
General	DNA	DNA replication, recombination and repair	Dependence	317	12	0.001530
General	DNA	DNA binding	Dependence	323	24	0.002360
General	DNA	DNA synthesis and repair	Dependence	323	20	0.002590
General	DNA	GTP Hydrolysis	Withdrawal	344	4	0.001130
General	DNA	Chromosomal assembly	Withdrawal	358	1	0.007010
General	DNA	Thymidine catabolism	Withdrawal	344	1	0.007010
General	DNA	Chromosomal synapsis	Dependence	298	7	0.000016
General	DNA	Chromosomal homologous pairing	Dependence	302	4	0.000079
General	DNA	Chromosomal synapsis	Dependence	306	5	0.000182
General	DNA	DNA recombination	Dependence	317	12	0.001530
General	DNA	DNA synthesis	Dependence	323	20	0.002590
General	Mitochondria	Mitochondria	Withdrawal	357	1	0.007010
General	Microtubules	Microtubule dynamics	Dependence	300	58	0.000033
General	Microtubules	Microtubules	Withdrawal	352	24	0.004450
General	Body trunk	Body trunk	Dependence	317	50	0.001450
General	Body Axis	Body Axis	Dependence	302	1	0.000193
General	Ovarian reserve	Diminished ovarian reserve	Withdrawal	349	2	0.003080
General	Breast	Breast cell morphogenesis	Dependence	312	3	0.000573
General	Breast	Formation mammary gland	Withdrawal	347	7	0.002060
General	Breast	Differentiation of mammary cells	Withdrawal	348	2	0.002580
General	Granulocytes	Growth of colony forming granulocytes	Dependence	312	3	0.000573
General	Myogenesis	Germ cell tumour	Dependence	320	2	0.001770
General	Myogenesis	carcinoma cell lines	Dependence	320	2	0.001770
General	Vertebra	Vertebral formation	Dependence	353	3	0.004920
General	Bone	Bone marow cell homing	Dependence	318	3	0.001650
General	Bone	Abnormal bone morphology	Dependence	319	20	0.001680
General	Bone	Bone marrow derived macrophages	Dependence	319	2	0.001770
General	Bone	Development of bone marrow cell lines	Dependence	323	5	0.002440
General	Bone	Loss bone tissue	Dependence	323	3	0.002470
General	Bone	Movement of Bone marrow cells	Dependence	323	4	0.002480
General	Bone	Abnormal bone morphology	Dependence	324	13	0.000140
General	Bone	Femoral bone mineral density	Withdrawal	326	4	0.000193
General	Bone	Endochondral bone ossification	Withdrawal	337	4	0.000277
General	Bone	Abnormal bone morphology	Withdrawal	339	15	0.000431
General	Bone	Bone ossification	Withdrawal	343	6	0.001110
General	Bone	Bone mineralization	Withdrawal	349	6	0.002990
General	Bone	Bone marrow cell proliferation	Withdrawal	353	5	0.004660
General	Bone	Bone cell line attachment	Withdrawal	356	1	0.007010
General	Bone	Bone mineralization of diaphysis	Withdrawal	357	1	0.007010
General	Bone	Activation bone cell lines	Withdrawal	357	1	0.007010
General	Bone	Bone mineral content trabecular layer	Withdrawal	357	1	0.007010
General	Bone	Bone marrow cell spreading	Withdrawal	357	1	0.007010
General	Bone	Chondrogensis of chondroprogenitors	Withdrawal	357	1	0.007010
General	Bone	Bone mineralization of metaphysis	Withdrawal	357	1	0.007010
General	Bone	Bone mineralization of diaphysis	Withdrawal	358	1	0.007010
Limb	Limb	Limb morphogenesis in embryo	Withdrawal	352	4	0.004190
Limb	Limb	Limb morphogenesis in embryo	Withdrawal	354	5	0.005470
Limb	Limb	Apoptosis of limb bud cells	Withdrawal	356	1	0.007010
Limb	Limb	Preaxial polydactyly	Withdrawal	333	3	0.000092
Limb	Limb	Polysyndactyly	Withdrawal	345	2	0.001700
Limb	Limb	Polydactyly	Withdrawal	350	3	0.003300
Gastrointestinal	Gastrointestinal	Gastrointestinal cancer	Dependence	249	325	4.60E-16
Gastrointestinal	Gastrointestinal	Gastrointestinal cancer	Dependence	250	349	7.70E-16
Gastrointestinal	Gastrointestinal	Gastrointestinal tumour	Dependence	252	252	1.01E-15
Gastrointestinal	Gastrointestinal	Gastrointestinal tumour	Dependence	253	333	1.02E-15
Gastrointestinal	Gastrointestinal	Gastrointestinal cancer	Dependence	253	332	1.24E-15
Gastrointestinal	Gastrointestinal	Gastrointestinal tumour	Dependence	255	352	1.49E-15
Gastrointestinal	Gastrointestinal	Gastrointestinal cancer	Dependence	257	312	6.45E-15
Gastrointestinal	Gastrointestinal	Large Intestinal cancer	Dependence	257	306	7.65E-15
Gastrointestinal	Esophagus	Gastroesophageal cancer	Dependence	262	169	3.15E-13
Gastrointestinal	Esophagus	Gastroesophageal cancer	Dependence	265	171	1.53E-12
Gastrointestinal	Esophagus	Esophageal cancer	Dependence	320	22	0.001880
Gastrointestinal	Esophagus	Esophageal lesion	Dependence	324	31	0.002750
Gastrointestinal	Esophagus	Esophageal cancer	Withdrawal	347	15	0.002020
Gastrointestinal	Esophagus	Esophageal lesion	Withdrawal	348	16	0.002770
Gastrointestinal	Esophagus	Gastroesophageal adenocarcinoma	Withdrawal	354	38	0.005250
Gastrointestinal	Large Intestine	Large Intestinal carcinoma	Dependence	257	306	7.65E-15
Gastrointestinal	Large Intestine	Large Intestinal carcinoma	Dependence	258	304	1.11E-14
Gastrointestinal	Large Intestine	Large Intestinal carcinoma	Dependence	260	314	6.40E-14
Gastrointestinal	Large Intestine	Large Intestinal carcinoma	Dependence	261	313	7.15E-14
Gastrointestinal	Large Intestine	Large Intestinal adenocarcinoma	Withdrawal	326	120	7.45E-06
Gastrointestinal	Large Intestine	Large Intestinal neoplasm	Withdrawal	331	122	0.000068
Gastrointestinal	Large Intestine	Large Intestinal carcinoma	Withdrawal	333	121	0.000108
Gastrointestinal	Large Intestine	Enteric ganglia	Dependence	308	3	0.000274
Gastrointestinal	Liver	Hepatobiliary carcinoma	Dependence	284	176	1.28E-07
Gastrointestinal	Liver	Hepatobiliary carcinoma	Dependence	286	228	2.29E-07
Gastrointestinal	Pancreas	Pancreatobiliary cancer	Dependence	288	124	9.10E-07
Gastrointestinal	Pancreas	Pancreatic cancer	Dependence	290	181	2.64E-06
Gastrointestinal	Pancreas	Pancreatic cancer	Dependence	297	90	0.000012
Gastrointestinal	Pancreas	Pancreatic tumour	Dependence	297	95	0.000012
Gastrointestinal	Pancreas	Pancreatic tumour	Dependence	298	106	0.000013
Gastrointestinal	Pancreas	Pancreatic adenocarcinoma	Dependence	300	85	0.000033
Gastrointestinal	Pancreas	Pancreatic ductal adenocarcinoma	Dependence	301	82	0.000060
Gastrointestinal	Pancreas	Pancreatic cell line migration	Dependence	323	6	0.002390
Gastrointestinal	Pancreas	Pancreatic cell line invasion	Withdrawal	353	3	0.005210
Gastrointestinal	Pancreas	Pancreatic cell line G1 phase	Withdrawal	353	2	0.006200
Gastrointestinal	Pancreas	Pancreatic cancer	Withdrawal	355	36	0.006460
Gastrointestinal	Pancreas	Pancreatic cancer	Withdrawal	355	71	0.005920
Body Wall	Body	Body trunk development	Dependence	317	50	0.001450
Body Wall	Body	Body trunk development	Withdrawal	340	26	0.000555
Body Wall	Body	Body axis development	Dependence	302	50	0.000078
Body Wall	Body	Body axis development	Withdrawal	336	25	0.000193
Body Wall	Body	Myogenesis germ cell tumour lines	Dependence	320	2	0.001770
Body Wall	Body	Myogenesis carcinoma tumour lines	Dependence	320	2	0.001770
Body Wall	Body	Development of abdomen	Dependence	317	28	0.001620
Body Wall	Embryo	Morphogenesis embryonic tissue	Dependence	300	12	0.000036
Body Wall	Embryo	Embryonic growth	Dependence	305	27	0.000142
Body Wall	Embryo	Embryonic morphogenesis	Dependence	310	15	0.003680
Body Wall	Embryo	Differentiation embryonic cells	Dependence	315	15	0.00124
Body Wall	Embryo	Differentiation embryonic stem cells	Dependence	322	8	0.002320
Body Wall	Embryo	Embryonic growth	Dependence	324	16	0.002810
Body Wall	Embryo	Quantity of embryo	Withdrawal	348	6	0.002320
Body Wall	Embryo	Stimulation of embryonic tissue	Withdrawal	356	2	0.006950
Uronephrology	Urinary system	Urinary system morphology	Dependence	322	17	0.000220
Uronephrology	Urinary system	Familial anopmalies Urinary tract	Withdrawal	352	8	0.004400
Uronephrology	Kidney	Renal agenesis	Dependence	311	5	0.000429
Uronephrology	Kidney	Morphology of renal tubule	Dependence	313	8	0.000606
Uronephrology	Kidney	Morphology of kidney	Dependence	322	16	0.002160
Uronephrology	Kidney	Renal lesion	Dependence	322	48	0.002200
Uronephrology	Kidney	Abnormal Morphology of renal tubule	Dependence	323	7	0.002550
Uronephrology	Kidney	Proximal tubular toxicity	Withdrawal	352	4	0.004190
Chromosomes	Chromosomes	Homologous pairing of chromosomes	Dependence	302	4	0.000079
Chromosomes	Chromosomes	Assembly of Chromosomes	Withdrawal	358	1	0.007010
Chromosomes	Chromosomes	Chromosomal synapsis	Dependence	298	7	0.000016
Chromosomes	Chromosomes	Chromosomal synapsis	Dependence	306	5	0.000182
Neurological	Synapse	Glutamergic synapse	Dependence	236	29	3.11E-04
Neurological	Synapse	Neuronal synapse	Dependence	236	53	7.10E-05
Neurological	Synapse	Dopaminergic Synapse	Dependence	236	29	3.12E-05
Neurological	Synapse	Dopaminergic Synapse	Dependence	236	27	0.007806
Neurological	Synapse	Retrograde endocannabinoid signalling	Dependence	236	24	0.000511
Neurological	Synapse	Long term depression	Dependence	236	17	0.000582
Neurological	Synapse	Long term potentiation	Dependence	236	17	0.001768
Neurological	Synapse	Morphine addiction	Dependence	236	20	0.004349
Neurological	Synapse	Serotonergic Synapse	Dependence	237	21	0.018174
Neurological	Synapse	Cholinergic Synapse	Dependence	237	19	0.060483
Neurological	Synapse	GABAergic synapse	Dependence	238	15	0.081486
Neurological	Synapse	Synaptic transmission	Dependence	308	20	0.000291
Neurological	Synapse	Synaptic Organization	Dependence	310	8	0.000338
Neurological	Synapse	Inhibitory post-synpatic potential	Dependence	321	5	0.001890
Neurological	Synapse	Maturation of synpase	Dependence	323	4	0.002480
Neurological	Synapse	Synpatic transmission	Withdrawal	334	12	0.000143
Neurological	Synapse	Long term potentiation excitatory synpases	Withdrawal	337	2	0.000291
Neurological	Synapse	Development of synpases	Withdrawal	344	8	0.001210
Neurological	Synapse	Excitatory post-synpatic potential	Withdrawal	344	6	0.001250
Neurological	Synapse	Synaptic transmission	Withdrawal	346	4	0.002020
Neurological	Synapse	Density of synapse	Withdrawal	352	3	0.004640
Neurological	Synapse	Binding presynaptic membrane	Withdrawal	357	1	0.007010
